# Supplementary material for: Synthesis, Biological Evaluation and Docking Studies of Ring-Opened Analogues of Ipomoeassin F
Source: Molecules. 2022 Jul 10;27(14):4419. doi: 10.3390/molecules27144419 (PMC9320607; doi:10.3390/molecules27144419)
Supplement: Supplementary file 1 [file molecules-27-04419-s001.zip]

Archive with 3 entries (3 files):
- Supplementary material S1.pdf
- Supplementary material S2.pdf
- Supplementary material S3.pdf
